# Supplementary material for: Outcomes before and after Implementation of the ERAS (Enhanced Recovery after Surgery) Protocol in Open and Laparoscopic Colorectal Surgery: A Comparative Real-World Study from Northern Italy
Source: Curr Oncol. 2024 May 21;31(6):2907–17. doi: 10.3390/curroncol31060222 (PMC11202664; doi:10.3390/curroncol31060222)
Supplement: Supplementary file 1 [file curroncol-31-00222-s001.zip]

Archive with 1 entries (1 files):
- curroncol-2991648-supplementary.pdf
